# Supplementary material for: Determination of CYP450 Expression Levels in the Human Small Intestine by Mass Spectrometry-Based Targeted Proteomics
Source: Int J Mol Sci. 2021 Nov 26;22(23):12791. doi: 10.3390/ijms222312791 (PMC8657875; doi:10.3390/ijms222312791)
Supplement: Supplementary file 1 [file ijms-22-12791-s001.zip]

Archive with 1 entries (1 files):
- ijms-1414658-supplementary.pdf
